# Supplementary material for: Lung Extracellular Matrix Hydrogels-Derived Vesicles Contribute to Epithelial Lung Repair
Source: Polymers (Basel). 2022 Nov 14;14(22):4907. doi: 10.3390/polym14224907 (PMC9692679; doi:10.3390/polym14224907)
Supplement: Supplementary file 1 [file polymers-14-04907-s001.zip]

Archive with 1 entries (1 files):
- polymers-2013024-supplementary.pdf
